# Supplementary material for: Use of serum KL-6 level for detecting patients with restrictive allograft syndrome after lung transplantation
Source: PLoS One. 2020 Jan 13;15(1):e0226488. doi: 10.1371/journal.pone.0226488 (PMC6957146; doi:10.1371/journal.pone.0226488)
Supplement: S1 Table — (XLS) [file pone.0226488.s001.xls]

## Sheet: LTx PATIENTS
Patient code	Best FVC	Best FVC%	Best FEV1	Best FEV1%	TLC	Exitus code	Underlying disease	FVCcc at FBS	FVC% at FBS	FEV1cc at FBS	FEV1% at FBS	TLC at FBS	BOS grade	Group	Serum KL-6 (U/ml)	BALF KL-6 (U/ml)	[protein] BALF (microg./ml)	FVCcc3m	FVC%3m	FEV1cc3m	FEV1%3m	TLC 3m	FVCcc6m	FVC%6m	FEV1cc6m	FEV1%6m	TLC 6m
KL6-P01	4120	80	3650	84			3	3640	71	3550	87	85		1	215.5	209.1	43.018	3620	70	3480	85	95	3830	74	3470	85
KL6-P04	3710	73	2350	59.5			3	3050	60	2260	57	67		1	189.9	239.04	39.114	2810	55	2180	55		2990	59	2150	54
KL6-P08	2240	92	1590	88			1	2390	98	1660	92	94		1	277.8	129.94	44.52	2460	101	1740	96		2410	102	1720	98	91
KL6-P09	2650	54	2590	72		1	1	2200	45	2120	58			1	300.45	90.07	67.643	1780	36.6	1670	46		2650	54	2590	72
KL6-P13	1890	58	1660	63	83		3	1660	55	1490	64	73		1	272.4	152.24	216.55	1770	58	1590	68		1870	62	1650	71
KL6-P14	3130	85	2410	81	99		3	2860	78	2240	76			1	259.5	105.02	60.736	3050	83	2600	87	100	3030	83	2350	79	98
KL6-P31	1980	55	1140	42			2	1910	54	1240	46			1	641.4	36.84	147.54	1790	50.5	1230	45		1900	54	1160	42	69
KL6-P34	3000	64	2120	59		1	2	2590	55	2040	57			1	148.67	356	60.435	2710	58	2130	59	64	2740	58	2080	58	68
KL6-P37	3440	68	2100	55			2	3580	72	2200	58			1	552.6	854.049	120.8	3130	63	2000	54	74	3280	66	2010	53	71
KL6-P39	2270	48	2020	58			2	2010	42	1810	52			1	253.5	386.34	122.6	1980	42	1740	51	43	1970	42	1730	50
KL6-P43	4370	79	3640	86			3	3580	63	3220	71	88		1	220.8	810.432	49.324	4090	72	3550	78.5		4010	71	3410	75	87
KL6-P45	2230	70	1460	62		1	1	1990	63	1410	59.7	84		1	344.75	125.7	57.432	1710	54	1120	48		1940	65	1490	67
KL6-P46	3120	94	2240	89			1	3040	93	2320	93	88		1	367.75	283.78	268.39	3220	98	2490	100		3110	95	2430	98
KL6-P51	3410	116	1780	79			5	3410	116	1780	79			1	315.5	76.1	46.622	2210	76	1680	76	78	1960	67	1480	66	84
KL6-P53	2940	95	2870	125	99		1	2230	72	2140	93	96		1	331.5	103.8	140.49	2480	81	2420	105		2910	94	2830	123	105
KL6-P80	2800	57	1930	54			2	2400	53	1970	54			1	486.2	174.06	1325.4	2600	54	1920	53		2650	54	1750	49	68
KL6-P94	2740	91	2050	95			2	2180	73	1800	84	81		1	371.4	155.14	57.3	2250	76	1790	85	89	2040	69	1660	79	102
KL6-P96	3170	76	2070	68	92		2	3230	78	2180	72	92		1	248.75	79.45	220.14	2680	65	1670	55	93	2770	67	1620	54
KL6-P03	2850	69	1960	63			1	2700	67.5	1500	46			2	377.25	30.42	141.2	2610	65	1480	50		2490	62	1380	46	74
KL6-P05	2320	58	1530	51.5			1	1840	46	1440	48			2	251.7	157.28	144.72	1540	38	1330	44		1900	48	1550	53.5
KL6-P103	2180	67	1790	65	96		4	2010	62	1400	50			2	322.75	132.44	58.699	2070	64	1570	57
KL6-P107	2300	76	1810	81			1	2140	71	1590	68			2	257.38	N/A	N/A	2460	82	1790	80
KL6-P11	4690	88	2900	74			1	4140	78	2620	66	111		2	352.85	52.08	34.009	4490	84	2690	68		4460	84	2690	68
KL6-P15	2140	59	1340	47			5	2320	45	1320	46	84		2	221.1	30.59	214.79	2130	59.9	1310	47.6		1970	55	990	36	93
KL6-P16	2060	36	1370	30	49.8		2	1760	30	1100	24			2	350.05	218.26	167.25	2290	39	1540	34	50	2100	36	1370	31
KL6-P25	3660	60	1770	45		1	1	2780	53	1590	39			2	378.35	48.56	458.11	2460	47	1330	33		2810	54	1640	41
KL6-P29	1800	75	1320	78			1	1500	62	1190	65			2	242.9	50.92	115.39	1540	64	1000	60	89	1900	78	1370	74.9
KL6-P38	1570	49	940	38			1	1130	41	620	30			2	445.05	380.08	210.21	1230	44	650	31		1050	37.7	570	27
KL6-P41	3980	87	3090	88	90		1	3560	78	2880	66			2	205.06	143.14	61.637	4070	89	3260	93	96	3640	79	2900	83
KL6-P56						1	1	1960	40	1210	34			2	804.402	120	147.83
KL6-P61	2960	55	1900	48	68		1	2490	46	1380	35	56		2	347	116.98	108.72	2890	54	2090	53		3000	56	1980	51
KL6-P64	4140	109	3820	132			5	3520	93	3040	104			2	386.7	156.62	46.189	4110	108	3890	133		3900	103	3430	118
KL6-P66	2290	47	1670	45			2	1590	33	1410	38			2	450.15	37.76	76.421	1720	36	1390	38		1830	38	1550	42
KL6-P70	5050	115	4490	130			3	4880	115	4230	127			2	353.3	63.87	33.786	5150	122	4320	130		4740	113	4190	127
KL6-P72	2720	76	1720	60			1	2650	75	1860	65			2	577.45	174.72	92.183	2560	73	1730	61		2220	67	1730	65
KL6-P73	3030	74	2320	76	75		1	2560	64	1810	61			2	258.4	272.3	59.625	3040	74	2200	73	72	3040	74	2210	73	72
KL6-P74	5430		3180				1	2410	46	940	24	116		2	259.5	29.57	156.62						2130	41	810	21
KL6-P78	2470	65	1730	66			5	2490	68	1670	57	103		2	286.25	43.08	119.06	2350	65	1680	58		2310	64	1550	54
KL6-P79	1830	38	1410	39		1	1	1750	36	1310	37			2	352.05	88.94	98.643
KL6-P86							1	4000	84	3260	90			2	236	137.04	64.276	4300	91	3450	96		4390	93	3590	100	85
KL6-P90	3810	78	3130	86	100		1	3110	64	2530	70			2	424.45	249.58	56.783	39110	80	3320	91	99	3810	78	3130	86	100
KL6-P97	2660	78	1960	76			2	2470	72.5	1740	67	80.8		2	288.35	150.52	269.23	2580	75.5	1720	67	88
KL6-P07	2930	74	2160	70			2	2680	69	1630	53		2	3	277.25	448.08	77.853	2540	65	1500	49	84	2160	55	1080	36
KL6-P10	3050	86	2170	81			5	2670	77	1450	55		2	3	352.65	173.84	72.147	3040	87	1640	63		2950	85	1670	64
KL6-P101	3020	84	2110	77			1	2580	72	1500	55	106	2	3	253.65	213.66	62.209	2460	68	1460	54		2640	74	1450	54	105
KL6-P33	3080	68	3020	82			3	2630	59	1980	54	78	2	3	298.15	282.76	60.435	2470	57	1900	50	83	2270	48	1540	42	78
KL6-P36	2700	78	1960	74			1	1790	54	980	39		3	3	183.76	91.92	304.5	1920	57	860	34		1970	59	960	38
KL6-P40	2190	66	2010	78			1	1350	57	1000	45		3	3	329.5	520.2	64.339	1690	59	1020	48		1430	50	920	40
KL6-P42	3860	86	3690	100			3	3950	88	3060	83		0p	3	227.25	78.92	33.709	3680	83	2710	74	100	3750	84	2570	70
KL6-P47	3260	66	2630	70.5			1	3380	71	1220	35		3	3	279.74	79.82	64.039	3280	72	1190	33
KL6-P48	3970	83	2720	76			1	4030	84	2350	66	104	2	3	715.75	98.4	84.726	3940	83	2180	61		3630	76	2130	61	118
KL6-P57	1950	57	1400	53			2	1280	41	800	34		3	3	809.75	312.27	114.19	1360	44	800	34		1250	41	760	33
KL6-P58	4230	100	2710	91			2	3590	96	2390	85	94	0p	3	416.65	200	66.344	3070	84	2060	74		3170	87	1990	72
KL6-P60	2620	67	2280	79			1	2260	57	1410	53		2	3	425.45	218.12	34.044	2190	56	1380	48		2080	54	1270	45
KL6-P65	3960	86	2610	76		1	1	2340	51	1810	54	56	2	3	775.25	133.92	86.757	1910	42	1430	43		1520	33.5	1160	35
KL6-P68	3250	100	2420	98			1	2250	71	1290	55		2	3	285.85	140.66	67.119	2280	70	1480	61	107	2100	67	1290	55	103
KL6-P69	4840	88	3860	93			2	3890	71	2800	68		3	3	175.34	226.52	58.333	4890	89	2800	93		4310	79	3290	80
KL6-P75	3130	85	3010	90			3	2230	62	1340	46		3	3	467.05	88.43	29.393	1840	51	1150	39		2150	59	1430	50	95
KL6-P77	3910	84	3040	96			1	3770	96	2660	93	103	0p	3	297.45	125.96	111.3	3460	88	2480	87		3270	84	2390	84
KL6-P83	4190	81	3220	78		1	3	3580	69	2340	56	97	2	3	391.9	357.96	173.59	2830	55	1130	27		2020	39.9	800	19.8
KL6-P92	3390	67	3330	78			4	2900	54	2140	50		2	3	515.7	256.14	132.9	2090	39	990	23	87	2420	50	1100	29
KL6-P93	3150	79	2200	74			1	2310	62	1590	58		2	3	283.4	35.65	26.292	2370	65	1490	55		2630	71	1760	65	89
KL6-P100	2450	71	2240	77		1	3	1680	49	1030	36		3	4	1455.8	535.2	61.693	1170	34	480	17
KL6-P102	2820	65	2170	66	59		1	1680	39	1200	37		3	4	1638	489.1	256.87	1560	36	1290	40	41
KL6-P104	2700	95	2060	95	104		2	2220	83	1530	78		1	4	3178	N/A	NO HAY MUESTRA	2080	77	1360	69	98	1990	74	1360	70	93
KL6-P105	2180	62	1710	64			5	2030	59	1440	55	56	2	4	483.35	581.6	488.67	1830	53	1280	49	63
KL6-P12	2820	81	2050	77		1	2	2730	78	2250	84	82	0p	4	1171.03	59.32	80.039	1500	43	1380	52
KL6-P20	3920	94.5	2590	83		1	1	1700	41	1420	46	96	3	4	4165.8	905.505	61.937	1610	39	1140	37		1840	45	1440	46	88
KL6-P35	3880	76	3310	81	76	1	5	3340	65	2630	64		1	4	487.75	111.14	208.1
KL6-P55	3630	81	2890	86			2	2160	48	1210	37		3	4	918	133.56	79.795	1900	43	1000	30		1870	42	1030	31	67
KL6-P76	3190	73	2640	82			2	3050	70	2550	81		0p	4	465.35	238.02	109.24	2740	63	2390	76		2820	65	2330	75	52
KL6-P84	3960	86	3090	100	82		1	3250	76	2650	85		0p	4	556.5	230.14	95.026	3130	73	2520	81	73	3010	70	2250	73	71
KL6-P89	2910	74.5	2120	72			1	2050	52	1700	61	56	2	4	913.85	42.26	162.47	2220	57	1830	63	69	2190	56	1840	63

## Sheet: HEALTHY CONTROLS
Kl-6 serum (U/ml)	Gender	Age category
154.83	0	1
341.58	0	1
209.16	0	1
300.57	0	1
244.83	0	1
277.83	0	1
137.91	0	1
657.24	0	1
153.65	0	1
485.4	0	1
150.81	1	1
178.56	1	1
199.68	1	1
141.69	1	1
225.15	1	1
307.08	1	1
215.97	1	1
212.01	1	1
355.71	1	1
315.87	1	1
347.73	0	2
267.03	0	2
213	0	2
207.81	0	2
386.34	0	2
231.96	0	2
199.08	0	2
343.14	0	2
141.03	0	2
326.88	0	2
304.77	1	2
196.77	1	2
224.1	1	2
166.68	1	2
166.65	1	2
287.31	1	2
277.41	1	2
139.5	1	2
217.38	1	2
259.32	1	2
102.69	0	3
316.89	0	3
475.89	0	3
165.78	0	3
169.26	0	3
285.39	0	3
290.49	0	3
213.69	0	3
417.39	0	3
240.84	0	3
429.72	1	3
337.8	1	3
293.13	1	3
220.92	1	3
412.38	1	3
253.23	1	3
254.46	1	3
309.9	1	3
236.61	1	3
387.12	1	3
154.38	0	4
466.92	0	4
265.2	0	4
397.2	0	4
191.16	0	4
420.03	0	4
216.78	0	4
274.26	0	4
403.95	0	4
411.96	0	4
234.78	1	4
267.03	1	4
198.33	1	4
157.95	1	4
357.15	1	4
354.33	1	4
166.44	1	4
266.37	1	4
238.29	1	4
177	1	4
262.23	0	5
927.3	0	5
378.21	0	5
393.33	0	5
151.89	0	5
267.39	0	5
321.09	0	5
272.16	0	5
185.67	0	5
416.43	0	5
342.75	1	5
362.43	1	5
129.87	1	5
231.84	1	5
387.03	1	5
263.67	1	5
178.02	1	5
310.14	1	5
438.78	1	5
459.75	1	5
